# Supplementary material for: Patch-Based Far-Infrared Radiation (FIR) Therapy Does Not Impact Cell Tracking or Motility of Human Melanoma Cells In Vitro
Source: Curr Issues Mol Biol. 2024 Sep 11;46(9):10026–37. doi: 10.3390/cimb46090599 (PMC11429816; doi:10.3390/cimb46090599)
Supplement: Supplementary file 1 [file cimb-46-00599-s001.zip]

Archive with 1 entries (1 files):
- cimb-3169305-supplementary.pdf
